# Supplementary material for: Phenotype correlation analysis and excellent germplasm screening of herb Bletilla Rchb. f. based on comprehensive evaluation from thirty-three geographic populations
Source: BMC Plant Biol. 2022 Mar 29;22:154. doi: 10.1186/s12870-022-03540-w (PMC8966332; doi:10.1186/s12870-022-03540-w)
Supplement: Supplementary file 1 — Additional file 1: Table S1. Detailed distribution information of the Bletilla plants collected from China. [file 12870_2022_3540_MOESM1_ESM.xlsx]

## Sheet: Sheet1
Table S1 Detailed distribution information of the Bletilla plants collected from China.
No.	Population code	Species	Location	Locality	Latitude	Longitude
1	GXHZ	B. striata	GuangXi Prov.	Hezhou City	24.4035	111.567
2	GXLY			Gansi Town, Leye County, Baise City	24.36	106.28
3	YNBS		YunNa Prov.	Baoshan City	25.112	99.1618
4	GZZY		GuiZhou Prov.	Zunyi City	27.7254	106.927
5	HNLS		HuNan Prov.	Shuilongba Town, Longshan County, Tujia-Miao Autonomous Prefecture of Xiangxi	29.4577	109.444
6	HNSZ			Sangzhi County, Zhangjiajie City	29.3997	110.164
7	HNCL			Cili County, Zhangjiajie City	29.4297	111.139
8	YCWZ		JiangXi Prov.	Mabu Town, Wanzai County, Yichun City	28.0023	114.022
9	SCLS		SiChuan Prov.	Shuangfu Town, Emeishan City, Leshan City	29.4035	103.293
10	SCWY			Huae Mount, Wanyuan City, Dazhou City	32.7275	108.744
11	HBYL		HuBei Prov.	Zhangshuping Town, Yili District, Yichang City	31.38	111.129
12	HBLC			Maoba Town, Lichuan City, Enshi Tujia and Miao Autonomous Prefecture	30.0216	109.036
13	HBXE			Qizimei Mount, Xuanen County, Enshi Tujia and Miao Autonomous Prefecture	30.01	109.043
14	SYZS			Zhushan County, Shiyan City	32.2247	110.229
15	HBHF			Wuyang Town, Hefeng County, Enshi Tujia and Miao Autonomous Prefecture	30.1865	110.199
16	HBXS			Xinshan County, Yichang City	31.3448	110.508
17	HBJS			Huaping Town, Jianshi County, Enshi Tujia and Miao Autonomous Prefecture	30.3997	110.005
18	HBSN			Xinhua Town, Shennongjia Forestry District	31.5253	110.861
19	HBWH			Wuhan Botanical Garden, Wuhan City	30.5453	114.424
20	XSSC			Xinshan County, Yichang City	31.3484	110.759
21	HBJM			Jinmen City	31.0355	112.199
22	HBXG			Xiaogan City	30.9248	113.916
23	HBMC			Macheng City, Huanggang City	31.1733	115.009
24	HBLT			Luotian County, Huanggang City	31.0973	115.74
25	HBSY			Fang County, Shiyan City	31.8374	110.605
26	AHBZ		AnHui Prov.	Shitai County, Chizhou City	30.2786	117.298
27	JSNJ		JiangSu Prov.	Zhongshan Botanical Garden, Nanjing City	32.0527	118.834
28	SXXX		ShaanXi Prov.	Xixiang County, Hanzhong City	32.3353	107.271
29	HNLS	B. ochracea	HuNan Prov.	Shuilongba Town, Longshan County, Tujia-Miao Autonomous Prefecture of Xiangxi	29.4577	109.444
30	HNSZ			Sangzhi County, Zhangjiajie City	29.3997	110.164
31	HBWF		HuBei Prov.	Houhe Town, Wufeng Tujia Autonomous County, Yichang City	30.4548	110.324
32	SCLS		SiChuan Prov.	Shuangfu Town, Emeishan City, Leshan City	29.6705	103.493
33	SXZP		ShaanXi Prov.	Zhenping County, Ankang City	32.525	109.327
