# Supplementary material for: Phenotype correlation analysis and excellent germplasm screening of herb Bletilla Rchb. f. based on comprehensive evaluation from thirty-three geographic populations
Source: BMC Plant Biol. 2022 Mar 29;22:154. doi: 10.1186/s12870-022-03540-w (PMC8966332; doi:10.1186/s12870-022-03540-w)
Supplement: Supplementary file 2 — Additional file 2: Table S2. Variation in phenotypic characteristics of thirty-three geographical populations of Bletilla. N/A indicates the population did not grow inflorescence or fruit in that year. [file 12870_2022_3540_MOESM2_ESM.xlsx]

## Sheet: Sheet5
Table S2. Variation in phenotypic characteristics of thirty-three geographical populations of Bletilla.
No.	Population code	Plant height (cm)			Leaf blade length (cm)			Leaf blade width (cm)			Leaf number			Stem diameter (mm)			Inflorescence height (cm)			Inflorescence length (cm)			Flower number			Fruit number
		2018	2019	2020	2018	2019	2020	2018	2019	2020	2018	2019	2020	2018	2019	2020	2018	2019	2020	2018	2019	2020	2018	2019	2020	2018	2019	2020
1	GXHZ	33.88±8.31	36.03±5.38	42.43±6.05	30.65±3.46	31.00±3.54	29.30±4.53	7.26±2.11	7.10±1.27	7.98±1.65	4.08±0.47	5.57±1.14	5.20±6.16	7.48±1.65	7.52±0.90	7.31±1.33	43.20±6.58	36.43±6.53	42.95±6.01	30.03±5.01	31.73±3.95	35.43±6.31	11.26±2.80	8.87±2.60	10.40±1.77	3.11±1.40	1.81±0.69	1.33±0.48
2	GXLY	14.50±5.19	15.20±3.05	19.44±4.22	20.10±5.92	16.70±3.83	22.00±4.06	2.25±0.54	2.47±0.92	2.83±0.35	2.90±0.57	3.20±0.92	3.33±0.50	2.48±0.83	2.75±0.38	3.18±0.47	N/A	13.80±2.78	24.89±3.48	N/A	17.30±3.89	20.89±3.06	N/A	2.90±0.88	3.67±0.50	N/A	1.00±0.00	1.00±0.00
3	YNBS	28.40±6.34	32.80±3.11	35.00±3.00	32.60±2.88	35.00±2.00	36.33±1.53	3.90±1.14	5.10±0.42	4.17±0.29	3.60±0.55	4.20±0.45	4.00±0.00	4.46±1.38	4.69±0.33	4.79±0.37	47.00±6.06	35.20±4.09	50.33±4.73	35.00±8.12	38.80±5.26	43.67±3.51	7.25±2.06	3.40±0.55	9.00±1.00	1.75±0.96	1.00±0.00	1.00±0.00
4	GZZY	33.06±8.16	37.53±3.81	35.82±6.63	34.94±4.55	36.20±7.85	34.18±4.41	4.65±0.96	5.47±0.72	5.35±0.86	3.53±0.51	4.80±0.77	3.71±0.47	5.69±1.04	6.23±0.37	5.58±0.86	41.60±10.85	40.67±4.89	48.88±6.90	38.07±7.66	36.67±3.77	39.76±5.13	7.73±2.69	9.47±1.92	9.00±0.87	3.07±1.39	1.92±0.67	2.38±0.87
5	HNLS	29.20±6.72	32.20±2.86	40.40±7.00	30.80±2.68	29.00±1.58	31.16±5.70	6.00±0.79	5.60±0.42	6.14±0.73	3.40±0.55	4.00±0.00	3.68±0.48	5.64±0.58	5.80±0.34	6.39±0.58	45.40±4.56	40.20±1.92	47.12±6.01	32.20±3.35	36.40±3.36	36.32±5.60	12.40±2.61	10.00±2.00	11.04±1.57	3.00±1.41	1.40±0.55	1.36±0.50
6	HNSZ	24.60±9.79	28.60±5.32	23.90±3.57	30.40±5.03	34.00±2.55	29.00±3.94	3.00±0.50	3.60±0.42	3.74±0.55	3.80±0.45	4.00±0.00	3.70±0.48	4.49±0.63	4.97±0.22	4.41±0.63	N/A	29.80±3.35	29.80±3.16	N/A	29.80±2.39	23.00±3.27	N/A	3.00±0.71	5.40±1.26	N/A	N/A	N/A
7	HNCL	20.00±4.63	23.20±2.86	29.40±3.74	33.00±5.00	31.80±2.86	29.33±3.06	2.90±0.74	4.40±0.42	4.20±0.59	3.60±0.55	4.40±0.55	3.67±0.49	4.31±0.53	4.91±0.25	4.48±0.55	38.60±6.91	36.20±3.19	38.53±5.14	28.40±7.40	35.20±3.27	30.73±4.17	5.60±1.95	6.40±1.67	7.67±1.29	2.60±1.52	2.25±0.96	1.33±0.50
8	YCWZ	34.80±3.83	30.38±4.69	40.88±3.48	34.80±3.70	31.88±3.68	33.50±4.44	4.20±0.45	4.56±0.68	4.50±0.45	3.00±0.71	2.88±0.35	3.63±0.52	5.04±0.64	4.02±0.59	5.88±0.57	50.33±4.16	40.38±7.25	51.38±7.46	34.00±1.00	35.63±4.63	40.63±5.15	8.00±0.00	8.75±0.89	8.50±0.53	3.00±0.00	1.00±0.00	1.00±0.00
9	SCLS	16.90±6.98	22.60±5.86	23.75±4.96	23.75±4.05	23.70±3.99	24.13±4.32	3.05±1.37	3.08±0.61	3.44±1.24	3.40±0.60	3.66±0.60	3.50±0.52	3.49±1.28	3.53±0.97	3.96±0.95	25.63±6.09	22.20±4.27	31.38±5.66	22.75±8.08	23.30±5.41	21.56±5.25	5.63±1.69	4.15±0.99	5.00±0.97	1.50±0.55	1.11±0.32	1.13±0.35
10	SCWY	23.00±4.69	28.75±7.37	26.00±4.32	32.50±3.79	32.00±4.24	32.50±3.51	3.75±0.87	4.63±0.48	4.75±0.29	3.00±0.00	3.25±0.50	3.00±0.00	4.50±0.90	4.60±1.02	5.45±0.45	67.00±0.00	52.33±2.08	56.00±5.16	53.00±0.00	42.00±3.61	46.50±3.11	15.00±0.00	6.67±1.16	10.75±0.96	3.00±1.41	2.50±0.71	2.00±0.00
11	HBYL	28.75±8.72	31.07±6.44	41.68±9.18	31.25±7.40	29.03±6.88	42.16±7.89	4.86±1.31	3.92±1.04	5.43±1.46	4.50±0.66	4.73±0.74	4.52±0.51	6.03±1.36	5.72±1.32	6.18±1.09	33.47±10.76	32.30±8.21	50.43±1.474	26.70±10.06	28.27±6.88	41.82±9.45	7.90±2.80	5.33±2.22	10.60±3.41	2.35±1.62	1.50±0.60	1.00±0.00
12	HBLC	26.12±7.63	29.22±4.54	30.43±6.56	29.83±6.10	30.56±3.81	24.52±7.25	4.50±0.84	4.96±0.69	4.92±1.12	3.79±0.68	4.07±0.68	4.14±0.78	4.85±1.13	4.69±0.67	5.96±0.87	34.15±8.42	30.56±6.42	41.74±7.02	28.41±8.62	30.22±6.03	32.86±7.38	8.24±3.33	7.52±1.85	9.26±1.42	2.23±1.27	1.25±0.45	1.00±0.00
13	HBXE	24.19±5.53	28.55±3.10	25.34±5.86	31.78±4.51	29.20±3.00	34.00±6.61	5.30±1.46	5.30±1.01	5.40±1.24	3.50±0.67	4.05±0.89	3.62±0.62	4.63±1.03	5.05±0.61	4.99±1.03	36.29±5.10	29.10±4.95	36.69±6.10	27.39±5.72	27.90±3.89	28.52±6.34	7.00±1.84	3.95±1.00	7.93±1.58	2.75±1.16	1.09±0.30	1.00±0.00
14	SYZS	19.55±6.09	23.50±3.75	26.69±4.48	27.94±6.41	24.00±3.80	32.08±1.93	3.65±1.39	4.60±0.82	5.31±0.52	3.97±0.61	4.25±0.64	4.38±0.51	4.95±1.74	5.12±0.67	5.91±1.29	46.36±8.82	26.45±5.83	49.46±6.25	37.07±8.67	27.20±5.23	41.77±6.21	10.86±2.28	4.90±0.91	10.85±1.46	2.40±1.07	1.00±0.00	1.00±0.00
15	HBHF	15.50±5.71	20.00±2.20	24.44±5.32	22.00±5.44	23.87±2.79	20.90±4.10	3.04±1.16	4.20±0.83	4.56±0.68	3.56±0.93	4.17±0.70	3.95±0.72	4.26±1.86	4.21±0.41	5.68±1.39	27.85±8.54	21.47±4.26	32.23±5.66	22.62±6.69	21.00±4.41	22.62±4.97	8.46±2.90	4.57±1.04	8.62±1.93	2.11±1.17	1.38±0.51	1.21±0.42
16	HBXS	19.50±7.65	22.40±3.21	24.22±5.78	24.00±3.67	25.20±3.27	26.44±2.55	3.67±1.25	4.00±0.71	5.28±0.71	3.58±0.52	4.00±1.00	4.00±0.00	4.25±0.99	4.87±0.75	5.42±0.66	31.67±9.71	28.40±2.07	32.89±2.98	23.17±9.13	26.40±6.27	32.11±4.46	8.33±2.34	8.40±2.70	9.11±1.17	1.60±0.55	1.00±0.00	1.00±0.00
17	HBJS	20.65±7.55	28.37±4.69	20.47±4.92	28.03±6.50	26.73±3.33	24.56±5.77	3.69±1.15	4.77±0.80	4.82±0.85	4.15±0.86	4.63±0.85	4.15±0.70	5.15±1.65	5.48±0.61	5.18±1.19	36.13±7.43	27.93±5.56	30.62±5.18	27.31±7.52	26.73±3.53	24.97±5.41	9.75±2.91	5.37±1.50	8.68±1.27	2.90±1.45	1.31±0.63	1.20±0.42
18	HBSN	27.00±7.24	30.10±3.62	28.88±5.09	29.55±5.08	29.63±5.00	28.10±5.23	5.73±1.24	5.48±0.84	5.08±0.90	3.68±0.57	5.17±0.79	3.60±0.50	5.98±1.57	6.01±0.90	6.03±0.90	42.84±9.61	30.73±3.96	34.50±5.82	37.19±7.51	28.93±3.79	35.58±5.78	10.94±2.68	5.76±1.94	9.08±1.87	2.97±0.96	1.74±0.81	1.20±0.41
19	HBWH	24.32±6.92	28.75±3.52	33.84±3.32	28.47±5.65	29.50±4.78	26.32±3.28	5.61±1.24	5.13±0.68	5.58±1.19	3.68±0.58	4.67±0.49	4.05±0.71	6.36±1.06	5.74±0.68	6.49±0.80	33.36±9.22	29.00±4.63	39.95±3.31	23.18±8.16	28.50±3.42	31.95±3.01	9.45±2.58	4.17±1.03	10.37±1.54	1.33±0.58	1.20±0.45	1.00±0.00
20	XSSC	16.29±5.79	20.00±4.90	21.86±4.10	25.71±6.70	38.75±5.38	19.43±1.99	3.64±1.68	3.25±0.29	4.07±0.79	3.00±1.29	3.25±0.96	3.57±0.79	3.68±1.36	3.82±1.13	4.17±0.56	19.67±2.52	22.00±8.49	26.00±2.65	17.67±8.14	20.00±4.24	20.86±2.34	7.67±1.53	7.50±2.12	8.43±0.79	2.00±1.00	2.50±2.12	2.00±1.00
21	HBJM	20.70±6.67	22.10±2.49	25.96±5.64	31.39±7.08	31.75±2.45	29.39±4.26	2.93±0.71	3.75±0.57	3.72±0.62	3.70±0.64	4.40±0.94	3.74±0.69	3.88±0.89	4.14±0.34	4.21±0.81	29.00±9.51	24.20±5.30	31.43±5.19	26.00±12.94	24.95±5.29	26.87±5.40	8.40±2.61	5.15±1.90	9.35±1.07	2.00±0.00	1.22±0.44	2.27±1.01
22	HBXG	41.93±8.41	38.53±5.30	37.18±4.38	42.13±7.30	39.60±4.26	35.09±3.73	6.13±1.09	6.60±0.93	6.64±1.38	3.27±0.46	5.87±1.06	4.82±1.78	6.15±1.00	6.37±0.51	7.81±0.68	36.17±7.14	32.33±3.11	38.73±11.13	31.17±5.46	30.07±3.08	32.00±6.07	7.50±10.5	7.60±2.29	7.86±1.95	2.83±1.17	1.83±0.75	1.00±0.00
23	HBMC	30.48±7.79	35.24±5.89	31.64±8.42	35.40±6.31	30.00±3.73	31.88±7.51	4.18±1.13	5.04±0.82	4.98±1.08	3.28±0.61	4.36±1.04	3.72±0.46	5.06±0.95	6.11±0.64	5.32±0.79	29.67±10.86	36.00±5.97	38.00±8.56	33.17±6.24	36.64±7.20	32.92±6.98	6.50±2.74	3.88±0.88	8.76±1.79	3.33±3.01	1.00±0.00	2.54±0.88
24	HBLT	39.80±4.97	41.80±2.59	42.77±3.68	42.20±4.32	36.80±3.83	39.38±3.12	6.00±1.06	5.90±0.42	6.35±0.88	4.00±0.71	4.00±0.00	4.38±0.65	7.40±1.17	7.70±0.30	7.19±0.72	55.00±9.85	45.00±5.92	51.85±3.95	33.60±12.36	44.20±7.56	41.31±3.86	7.80±1.10	6.20±1.79	8.15±0.69	2.60±1.82	1.50±0.58	2.14±1.07
25	HBSY	22.60±5.64	27.80±1.48	34.47±4.37	35.60±7.09	39.00±2.74	30.35±3.08	4.40±0.65	5.30±0.45	5.15±0.66	3.60±0.55	4.00±0.00	3.65±0.49	4.70±0.84	4.92±0.33	4.94±0.70	N/A	30.20±1.92	41.00±4.78	N/A	27.60±2.07	31.71±4.09	N/A	3.80±0.45	5.94±1.34	N/A	1.00±0.00	1.40±0.55
26	AHBZ	38.00±5.29	43.80±2.39	42.71±3.04	33.00±3.16	33.40±2.97	29.29±2.21	6.60±0.89	6.60±0.42	6.21±0.91	3.80±0.45	3.80±0.45	4.00±0.00	5.79±0.70	6.58±0.33	5.94±0.58	45.00±7.00	46.60±8.05	51.71±2.29	28.00±7.55	34.00±6.60	31.29±2.56	6.67±1.53	5.20±1.92	7.57±0.53	2.33±1.53	1.75±0.96	1.00±0.00
27	JSNJ	23.18±3.89	22.75±2.92	24.00±2.75	25.77±3.72	26.75±3.37	25.30±3.77	5.50±1.65	5.06±1.35	4.45±0.76	3.32±0.65	3.38±0.52	3.60±0.52	5.28±1.38	5.40±1.19	4.31±0.69	35.40±5.94	38.50±9.19	29.80±2.49	24.20±5.07	29.00±0.00	18.20±2.90	6.80±1.30	8.00±1.41	8.80±0.92	2.00±1.00	3.50±2.12	2.88±0.35
28	SXXX	17.81±9.17	22.73±7.82	21.22±4.27	22.50±5.96	23.93±6.30	19.00±3.97	2.25±0.41	3.33±0.45	2.44±0.46	3.50±0.97	4.60±0.63	3.33±0.71	2.98±0.85	3.27±0.65	3.46±0.68	28.00±9.90	23.13±7.22	15.11±6.13	22.50±9.19	25.47±5.18	11.67±5.07	6.00±0.00	3.93±1.16	4.78±0.97	3.00±0.00	1.20±0.45	1.00±0.00
29	HNLS	31.60±6.99	32.60±5.81	33.07±6.29	29.60±3.91	30.00±1.58	35.79±4.58	3.80±0.91	4.90±0.65	4.82±0.37	3.60±0.55	4.20±0.45	3.93±0.27	4.51±1.37	4.86±0.21	5.86±0.73	55.00±0.00	40.20±7.05	44.00±7.23	43.00±0.00	39.60±4.04	35.21±6.78	9.00±0.00	5.60±0.89	9.07±0.92	1.00±0.00	1.00±0.00	1.00±0.00
30	HNSZ	21.60±5.86	26.60±2.41	29.89±3.69	33.20±6.83	25.80±3.19	32.44±5.08	3.30±0.67	3.10±0.42	4.06±0.39	3.40±0.55	4.00±0.00	3.56±0.53	4.21±0.63	4.41±0.44	4.21±0.44	53.00±0.00	28.60±5.41	39.89±7.20	43.00±0.00	32.60±6.88	31.11±6.94	10.00±0.00	5.00±0.71	8.67±1.00	3.00±0.00	N/A	1.00±0.00
31	HBWF	16.44±4.53	17.25±3.24	24.56±5.55	26.44±7.16	21.00±3.66	28.44±3.78	3.78±0.76	3.88±0.23	5.17±0.35	3.22±0.83	3.25±0.71	4.67±0.50	3.37±0.84	2.94±0.40	5.56±1.05	N/A	17.38±3.02	28.11±5.60	N/A	14.13±2.80	21.44±4.28	N/A	2.88±0.83	3.56±0.53	N/A	1.00±0.00	N/A
32	SCLS	26.72±9.61	31.03±6.26	28.42±3.77	26.52±6.08	25.93±3.86	26.36±5.27	3.39±1.05	3.60±0.64	4.17±0.84	3.85±0.56	3.90±0.76	3.97±0.73	5.20±1.47	5.61±1.23	6.44±0.75	38.75±9.17	29.13±6.50	39.88±3.98	33.92±6.19	28.07±6.13	31.94±4.15	7.64±2.94	3.60±1.00	8.58±1.09	3.55±1.44	1.38±0.51	1.29±0.49
33	SXZP	43.73±9.84	60.60±3.89	41.20±3.32	46.30±4.19	49.50±3.12	41.67±4.36	6.63±1.29	6.25±0.61	6.95±0.99	3.47±0.51	4.60±0.50	3.73±0.45	7.52±1.17	6.97±0.39	7.93±1.00	62.74±12.43	66.13±6.77	59.50±3.93	53.26±7.94	50.27±4.20	52.33±4.33	11.00±2.00	10.77±1.77	10.67±1.40	1.77±0.76	1.67±0.76	2.05±0.80
N/A indicates the population did not grow inflorescence or fruit in that year
